# Supplementary material for: BRCC3 mediates inflammation and pyroptosis in cerebral ischemia/reperfusion injury by activating the NLRP6 inflammasome
Source: CNS Neurosci Ther. 2024 Mar 28;30(3):e14697. doi: 10.1111/cns.14697 (PMC10973773; doi:10.1111/cns.14697)
Supplement: Supplementary file 1 — Data S1–S2 [file CNS-30-e14697-s001.zip]

Archive with 4 entries (4 files):
- Flow chart.docx
- original gels.pdf
- supplementary materials.pptx
- cns14697-sup-0001-supplementary-materials.pdf
